# Supplementary material for: Impaired Mycobacterium tuberculosis-specific T-cell memory phenotypes and functional profiles among adults with type 2 diabetes mellitus in Uganda
Source: Front Immunol. 2024 Oct 4;15:1480739. doi: 10.3389/fimmu.2024.1480739 (PMC11486641; doi:10.3389/fimmu.2024.1480739)
Supplement: Supplementary file 3 [file Table2.xlsx]

## Sheet: regression_results
variable	estimate	se	t value	p value	fdr
CD4	-0.112137	0.132876	-0.843923	0.398713	0.689665
CD4 BCL2	-0.286321	0.154716	-1.85062	0.0642237	0.340889
CD4 CD107a	0.0566251	0.12777	0.44318	0.657636	0.841774
CD4 Central Memory	0.32533	0.139072	2.3393	0.01932	0.206081
Central Memory IFNgP IL2P TNFP	-0.327001	0.169434	-1.92997	0.0536107	0.340889
Central Memory IFNgP IL2P TNFN	-0.109688	0.122086	-0.898451	0.368945	0.683566
Central Memory IFNgP IL2N TNFP	0.264513	0.140256	1.88593	0.0593049	0.340889
Central Memory IFNgP IL2N TNFN	0.202962	0.168658	1.2034	0.228823	0.54704
Central Memory IFNgN IL2P TNFP	-0.173302	0.153755	-1.12713	0.259687	0.593571
Central Memory IFNgN IL2P TNFN	-0.0542626	0.131073	-0.413988	0.678883	0.851931
Central Memory IFNgN IL2N TNFP	0.0491125	0.149117	0.329356	0.741886	0.913091
CD4 Effector Memory	-0.0964414	0.149632	-0.644522	0.519237	0.791218
Effector Memory IFNgP IL2P TNFP	0.0658859	0.117834	0.559142	0.576065	0.794194
Effector Memory IFNgP IL2P TNFN	0.342165	0.113432	3.01648	0.00255727	0.0719147
Effector Memory IFNgP IL2N TNFP	-0.285717	0.145363	-1.96554	0.0493518	0.340889
Effector Memory IFNgP IL2N TNFN	0.196121	0.114979	1.70572	0.0880611	0.340889
Effector Memory IFNgN IL2P TNFP	0.387363	0.136339	2.84118	0.00449467	0.0719147
Effector Memory IFNgN IL2P TNFN	0.438792	0.123478	3.5536	0.000380002	0.0243201
Effector Memory IFNgN IL2N TNFP	0.276907	0.108226	2.5586	0.0105095	0.134521
CD4 HLADR	0.0382925	0.136745	0.280029	0.779455	0.923799
CD4 IFNg	-0.0052095	0.15162	-0.0343589	0.972591	0.985487
CD4 IL2	0.20049	0.12094	1.65776	0.097365	0.340889
CD4 IL13	0.063285	0.115344	0.548664	0.583236	0.794194
CD4 IL17A	0.135155	0.112785	1.19835	0.230783	0.54704
CD4 Naive	-0.103071	0.141494	-0.728449	0.466339	0.765274
CD4 PD1	-0.346157	0.118174	-2.92921	0.00339829	0.0719147
CD4 TEMRA	-0.10588	0.114618	-0.923766	0.355608	0.683566
CD4 TNF	0.182067	0.14057	1.29521	0.195249	0.5433
CD4 IFNgP IL2P TNFP	-0.0908363	0.187721	-0.483891	0.628463	0.837951
CD4 IFNgP IL2P TNFN	0.184625	0.15189	1.21552	0.224167	0.54704
CD4 IFNgP IL2N TNFP	0.161629	0.115551	1.39877	0.161882	0.470931
CD4 IFNgP IL2N TNFN	-0.026696	0.148621	-0.179625	0.857447	0.954475
CD4 IFNgN IL2P TNFP	0.200886	0.121362	1.65526	0.0978711	0.340889
CD4 IFNgN IL2P TNFN	0.217092	0.130337	1.66562	0.0957896	0.340889
CD4 IFNgN IL2N TNFP	0.0977028	0.139436	0.700699	0.483491	0.767977
CD8	0.00667919	0.141252	0.0472858	0.962285	0.985487
CD8 BCL2	-0.00223228	0.122715	-0.0181908	0.985487	0.985487
CD8 CD107a	-0.059887	0.13066	-0.458341	0.646707	0.841774
CD8 Central Memory	-0.147355	0.116052	-1.26973	0.20418	0.54448
CD8 Effector Memory	-0.26028	0.149174	-1.74481	0.0810178	0.340889
CD8 HLADR	0.0258578	0.144248	0.179259	0.857734	0.954475
CD8 IFNg	-0.132137	0.145651	-0.907211	0.364295	0.683566
CD8 IL2	0.076823	0.137247	0.559742	0.575655	0.794194
CD8 IL13	-0.0222384	0.153925	-0.144476	0.885125	0.954475
CD8 IL17A	0.107578	0.146423	0.734705	0.462519	0.765274
CD8 Naive	-0.0176876	0.156011	-0.113374	0.909734	0.954475
CD8 PD1	-0.182517	0.104508	-1.74645	0.0807333	0.340889
CD8 TEMRA	0.28771	0.181952	1.58124	0.113824	0.364235
CD8 TNF	-0.105298	0.122455	-0.859887	0.389851	0.689665
CD8 IFNgP IL2P TNFP	-0.162814	0.181093	-0.899063	0.368619	0.683566
CD8 IFNgP IL2P TNFN	-0.0431548	0.172568	-0.250075	0.802529	0.933852
CD8 IFNgP IL2N TNFP	-0.0229538	0.190725	-0.120351	0.904205	0.954475
CD8 IFNgP IL2N TNFN	-0.143122	0.150082	-0.953627	0.340273	0.683566
CD8 IFNgN IL2P TNFP	-0.0527425	0.172036	-0.306579	0.759164	0.916726
CD8 IFNgN IL2P TNFN	0.0837868	0.14391	0.582218	0.56042	0.794194
CD8 IFNgN IL2N TNFP	-0.0698719	0.124645	-0.560568	0.575092	0.794194
Abbreviations
N = Negative
P= Positive
